# Supplementary material for: Positron Emission-Computed Tomography, Cryobiopsy versus Bronchoalveolar Lavage and Computed Tomography Findings for Interstitial Lung Disease: A Long-Term Follow-Up
Source: Medicina (Kaunas). 2023 Apr 18;59(4):787. doi: 10.3390/medicina59040787 (PMC10144839; doi:10.3390/medicina59040787)
Supplement: Supplementary file 1 [file medicina-59-00787-s001.zip]

Archive with 1 entries (1 files):
- medicina-2271526-supplementary.pdf
